# Supplementary material for: Transcriptome Analysis Reveals the Role of OsCBM1 in Rice Defense Against Xanthomonas oryzae pv.oryzae
Source: Biomolecules. 2025 Feb 14;15(2):287. doi: 10.3390/biom15020287 (PMC11853357; doi:10.3390/biom15020287)
Supplement: Supplementary file 1 [file biomolecules-15-00287-s001.zip]

Archive with 2 entries (2 files):
- supplementary-Figure S1.ppt
- supplementary-S1.xls
