# Supplementary material for: Transcriptome Analysis Reveals the Role of OsCBM1 in Rice Defense Against Xanthomonas oryzae pv.oryzae
Source: Biomolecules. 2025 Feb 14;15(2):287. doi: 10.3390/biom15020287 (PMC11853357; doi:10.3390/biom15020287)
Supplement: Supplementary file 1 [file biomolecules-15-00287-s001.zip › supplementary-S1.xls]

## Sheet: Sheet1
gene	F	R
ACTIN1-qRT	5′-TGCTATGTACGTCGCCATCCAG-3′	5′-AATGAGTAACCACGCTCCGTCA-3′
CBM1-qRT	5′- CATTGGGACGAACTACTGGG -3′	5′- GTTCACAAGACACACGGGTG-3′
LOC_Os01g73170	ATGGACAAGTGGTTCGCCG	ACTTGTTGTCGAAGGCGTTG
LOC_Os03g46440	ACTCAAGTGGATACACGCCG	AGCATCACGTCCATCCTGTG
LOC_Os03g50310	CCTGCTGTACCGCGTCC	AGCAGGCTTCTGCTCGATCT
LOC_Os10g09850	AGAAGTTCAGGCTGCTCGAC	AGAGTAGATGTGGTCGGCCT
LOC_Os04g48410	CCCAGTGAACACAATGCTGG	ACAGGCCCTTTGAACTCAGC
LOC_Os06g08670	CGACTTCACCGTCAAGGACA	GTTGTCAGCCCACACTGAGA
LOC_Os04g21350	GACGAGCTACGAGGTTCTGG	ACATGTGGACGAGCTTGAGG
